# Supplementary material for: Forensic Analysis of Synthetic Cathinones on Nanomaterials-Based Platforms: Chemometric-Assisted Voltametric and UPLC-MS/MS Investigation
Source: Nanomaterials (Basel). 2023 Aug 22;13(17):2393. doi: 10.3390/nano13172393 (PMC10489959; doi:10.3390/nano13172393)
Supplement: Supplementary file 1 [file nanomaterials-13-02393-s001.zip]

Archive with 1 entries (1 files):
- nanomaterials-2548518-supplementary.pdf
